# Supplementary material for: Fish MicroRNA Responses to Thermal Stress: Insights and Implications for Aquaculture and Conservation Amid Global Warming
Source: Animals (Basel). 2025 Feb 20;15(5):624. doi: 10.3390/ani15050624 (PMC11898199; doi:10.3390/ani15050624)
Supplement: Supplementary file 1 [file animals-15-00624-s001.zip]

Archive with 1 entries (1 files):
- animals-3449896-supplementary.pdf
